# Supplementary material for: Evolutionary pathways for deep-sea adaptation in marine planktonic Actinobacteriota
Source: Front Microbiol. 2023 May 10;14:1159270. doi: 10.3389/fmicb.2023.1159270 (PMC10205998; doi:10.3389/fmicb.2023.1159270)
Supplement: Supplementary file 1 [file Table_1.xlsx]

## Sheet: deRep
Table S1: Genomic features and metadata of the dereplicated genomes used in this study.
Genome	Family (GTDB)	Genus (GTDB)	Specie (>95% ANI)	Estimated Genome Size (Mb)	GC (%)	Completeness (%)	Contamination (%)	Median Intergenic spacer (bp)	Coding Density (%)	GTDB Taxonomy	Genome type*	Depth	Fraction	Region	Reference
UBA881	MedAcidi-G1	MedAcidi-G1	A	2.33188	41.341	76.8	0.43	18	95	d__Bacteria;p__Actinobacteriota;c__Acidimicrobiia;o__Acidimicrobiales;f__MedAcidi-G1;g__MedAcidi-G1;s__	MAG	58-62 m	0.22-1.6	Indian Ocean	Recovery of nearly 8,000 metagenome-assembled genomes substantially expa Direct Submissions the tree of life. Parks DH, et al. Nat Microbiol 2019
RS387	MedAcidi-G1	MedAcidi-G1	A	2.17164	43.012	82.91	4.02	17	96	d__Bacteria;p__Actinobacteriota;c__Acidimicrobiia;o__Acidimicrobiales;f__MedAcidi-G1;g__MedAcidi-G1;s__	MAG	5-1000 m	0.22-3	Saudi Arabia: Red Sea	The reconstruction of 2,631 draft metagenome-assembled genomes from the global oceans. Tully BJ, et al. Sci Data 2018
AG-414-N20	MedAcidi-G1	MedAcidi-G1	B	2.17052	42.383	83.19	0	18	95	d__Bacteria;p__Actinobacteriota;c__Acidimicrobiia;o__Acidimicrobiales;f__MedAcidi-G1;g__MedAcidi-G1;s__	SAG	119 m	ND	Atlantic Ocean (GEOTRACES GA02 cruise)	Charting the Complexity of the Marine Microbiome through Single-Cell Genomics. Pachiadaki MG, et al. Cell 2019
UBA4144	MedAcidi-G1	MedAcidi-G1	B	2.41781	40.718	61.87	0.43	18	95	d__Bacteria;p__Actinobacteriota;c__Acidimicrobiia;o__Acidimicrobiales;f__MedAcidi-G1;g__MedAcidi-G1;s__	MAG	86-95 m	0.22-3	Pacific Ocean: South Pacific Ocean	Recovery of nearly 8,000 metagenome-assembled genomes substantially expa Direct Submissions the tree of life. Parks DH, et al. Nat Microbiol 2019
UBA7793	MedAcidi-G1	MedAcidi-G1	C	2.96781	40.036	50.68	0	21	95	d__Bacteria;p__Actinobacteriota;c__Acidimicrobiia;o__Acidimicrobiales;f__MedAcidi-G1;g__MedAcidi-G1;s__	MAG	48-52 m	0.45-0.8	Atlantic Ocean: South Atlantic Ocean	The reconstruction of 2,631 draft metagenome-assembled genomes from the global oceans. Tully BJ, et al. Sci Data 2018
SAT1608	MedAcidi-G1	MedAcidi-G1	C	1.98887	42.913	75.64	3.85	18	95	d__Bacteria;p__Actinobacteriota;c__Acidimicrobiia;o__Acidimicrobiales;f__MedAcidi-G1;g__MedAcidi-G1;s__	MAG	5-1000 m	0.22-3	Atlantic Ocean: South Atlantic Ocean	The reconstruction of 2,631 draft metagenome-assembled genomes from the global oceans. Tully BJ, et al. Sci Data 2018
PBMED-G03	MedAcidi-G1	MedAcidi-G1	D	2.46219	42.535	64.83	0	19	95	d__Bacteria;p__Actinobacteriota;c__Acidimicrobiia;o__Acidimicrobiales;f__MedAcidi-G1;g__MedAcidi-G1;s__	MAG	30 m	0.22	Mediterranean sea	Enhanced Recovery of Microbial Genes and Genomes From a Marine Water Column Using Long-Read Metagenomics. Haro-Moreno et al. Front Micro 2021
UBA8092	MedAcidi-G1	MedAcidi-G1	D	2.39827	40.102	77.96	0.52	20	94	d__Bacteria;p__Actinobacteriota;c__Acidimicrobiia;o__Acidimicrobiales;f__MedAcidi-G1;g__MedAcidi-G1;s__	MAG	75 m	5-0.22	Mediterranena sea	Recovery of nearly 8,000 metagenome-assembled genomes substantially expa Direct Submissions the tree of life. Parks DH, et al. Nat Microbiol 2019
UBA2635	MedAcidi-G1	MedAcidi-G1	D	2.23206	40.964	77.23	0.43	20	95	d__Bacteria;p__Actinobacteriota;c__Acidimicrobiia;o__Acidimicrobiales;f__MedAcidi-G1;g__MedAcidi-G1;s__	MAG	3-7 m	0.22-3	Atlantic Ocean: North Atlantic Ocean	Recovery of nearly 8,000 metagenome-assembled genomes substantially expa Direct Submissions the tree of life. Parks DH, et al. Nat Microbiol 2019
UBA7352	MedAcidi-G1	MedAcidi-G1	D	2.11061	40.827	74.38	2.14	20	95	d__Bacteria;p__Actinobacteriota;c__Acidimicrobiia;o__Acidimicrobiales;f__MedAcidi-G1;g__MedAcidi-G1;s__	MAG	5-160 m	0.22-3	Atlantic Ocean: North Atlantic Ocean	Recovery of nearly 8,000 metagenome-assembled genomes substantially expa Direct Submissions the tree of life. Parks DH, et al. Nat Microbiol 2019
NAT171	MedAcidi-G1	MedAcidi-G1	D	2.09483	42.045	71.51	1.28	18	95	d__Bacteria;p__Actinobacteriota;c__Acidimicrobiia;o__Acidimicrobiales;f__MedAcidi-G1;g__MedAcidi-G1;s__	MAG	5-1000 m	0.22-0	Atlantic Ocean: North Atlantic Ocean	The reconstruction of 2,631 draft metagenome-assembled genomes from the global oceans. Tully BJ, et al. Sci Data 2018
NAT119	MedAcidi-G1	MedAcidi-G1	E	2.44185	41.183	72.77	0	18	95	d__Bacteria;p__Actinobacteriota;c__Acidimicrobiia;o__Acidimicrobiales;f__MedAcidi-G1;g__MedAcidi-G1;s__	MAG	5-1000 m	0.22-2	Atlantic Ocean: North Atlantic Ocean	The reconstruction of 2,631 draft metagenome-assembled genomes from the global oceans. Tully BJ, et al. Sci Data 2018
NP134	MedAcidi-G1	MedAcidi-G1	E	2.36695	41.72	58.12	1.42	17	95	d__Bacteria;p__Actinobacteriota;c__Acidimicrobiia;o__Acidimicrobiales;f__MedAcidi-G1;g__MedAcidi-G1;s__	MAG	5-1000 m	0.22-1	Pacific Ocean: North Pacific Ocean	The reconstruction of 2,631 draft metagenome-assembled genomes from the global oceans. Tully BJ, et al. Sci Data 2018
NP20	MedAcidi-G1	MedAcidi-G1	F	2.26604	41.758	83.29	3.85	15	95	d__Bacteria;p__Actinobacteriota;c__Acidimicrobiia;o__Acidimicrobiales;f__MedAcidi-G1;g__MedAcidi-G1;s__	MAG	5-1000 m	0.22-2	Pacific Ocean: North Pacific Ocean	The reconstruction of 2,631 draft metagenome-assembled genomes from the global oceans. Tully BJ, et al. Sci Data 2018
UBA7886	MedAcidi-G1	MedAcidi-G1	F	1.98395	41.463	72.38	1.28	19	95	d__Bacteria;p__Actinobacteriota;c__Acidimicrobiia;o__Acidimicrobiales;f__MedAcidi-G1;g__MedAcidi-G1;s__	MAG	174-180 m	0.22-3	Pacific Ocean: South Pacific Ocean	Recovery of nearly 8,000 metagenome-assembled genomes substantially expa Direct Submissions the tree of life. Parks DH, et al. Nat Microbiol 2019
UBA672	MedAcidi-G1	MedAcidi-G1	G	2.09662	40.182	74.85	0.43	18.5	95	d__Bacteria;p__Actinobacteriota;c__Acidimicrobiia;o__Acidimicrobiales;f__MedAcidi-G1;g__MedAcidi-G1;s__	MAG	111-120 m	0.22-3	Pacific Ocean: North Pacific Ocean	Recovery of nearly 8,000 metagenome-assembled genomes substantially expa Direct Submissions the tree of life. Parks DH, et al. Nat Microbiol 2019
SP49	MedAcidi-G1	MedAcidi-G1	H	2.00291	42.784	74.13	1.19	19	95	d__Bacteria;p__Actinobacteriota;c__Acidimicrobiia;o__Acidimicrobiales;f__MedAcidi-G1;g__MedAcidi-G1;s__	MAG	5-1000 m	0.22-3	Pacific Ocean: South Pacific Ocean	The reconstruction of 2,631 draft metagenome-assembled genomes from the global oceans. Tully BJ, et al. Sci Data 2018
UBA3508	MedAcidi-G1	MedAcidi-G1	H	1.95935	41.987	75.82	0	18	95	d__Bacteria;p__Actinobacteriota;c__Acidimicrobiia;o__Acidimicrobiales;f__MedAcidi-G1;g__MedAcidi-G1;s__	MAG	346-355 m	0.22-3	Pacific Ocean: South Pacific Ocean	Recovery of nearly 8,000 metagenome-assembled genomes substantially expa Direct Submissions the tree of life. Parks DH, et al. Nat Microbiol 2019
UBA886	MedAcidi-G1	MedAcidi-G1	H	2.04595	41.946	84.43	1.95	21	95	d__Bacteria;p__Actinobacteriota;c__Acidimicrobiia;o__Acidimicrobiales;f__MedAcidi-G1;g__MedAcidi-G1;s__	MAG	480-480 m	0.22-3	Pacific Ocean: South Pacific Ocean	Recovery of nearly 8,000 metagenome-assembled genomes substantially expa Direct Submissions the tree of life. Parks DH, et al. Nat Microbiol 2019
UBA3166	MedAcidi-G1	MedAcidi-G1	H	2.10382	41.433	81.39	0.43	21	95	d__Bacteria;p__Actinobacteriota;c__Acidimicrobiia;o__Acidimicrobiales;f__MedAcidi-G1;g__MedAcidi-G1;s__	MAG	380-380 m	0.22-3	Pacific Ocean: South Pacific Ocean	Recovery of nearly 8,000 metagenome-assembled genomes substantially expa Direct Submissions the tree of life. Parks DH, et al. Nat Microbiol 2019
SP24	MedAcidi-G1	MedAcidi-G1	--	1.98143	42.493	78.21	0.85	18	96	d__Bacteria;p__Actinobacteriota;c__Acidimicrobiia;o__Acidimicrobiales;f__MedAcidi-G1;g__MedAcidi-G1;s__	MAG	5-1000 m	0.22-3	Pacific Ocean: South Pacific Ocean	The reconstruction of 2,631 draft metagenome-assembled genomes from the global oceans. Tully BJ, et al. Sci Data 2018
Acd.OSU.001	MedAcidi-G1	MedAcidi-G1	--	2.55961	42.791	54.26	4.27	32	90	d__Bacteria;p__Actinobacteriota;c__Acidimicrobiia;o__Acidimicrobiales;f__MedAcidi-G1;g__MedAcidi-G1;s__	SAG	250 m	ND	Atlantic Ocean: North Atlantic Ocean (western Sargasso Sea)	Optofluidic Single-Cell Genome Amplification of Sub-micron Bacteria in the Ocean Subsurface. Landry, et al. Front Micro 2018
AG-439-B19	MedAcidi-G1	MedAcidi-G2B	A	1.70643	44.97	74.79	0.43	20	95	d__Bacteria;p__Actinobacteriota;c__Acidimicrobiia;o__Acidimicrobiales;f__MedAcidi-G1;g__MedAcidi-G2B;s__	SAG	119 m	ND	Atlantic Ocean (GEOTRACES GA02 cruise)	Charting the Complexity of the Marine Microbiome through Single-Cell Genomics. Pachiadaki MG, et al. Cell 2019
PBMED-G04	MedAcidi-G1	MedAcidi-G2B	B	1.9894	44.651	89.74	1.28	17	95	d__Bacteria;p__Actinobacteriota;c__Acidimicrobiia;o__Acidimicrobiales;f__MedAcidi-G1;g__MedAcidi-G2B;s__	MAG	30 m	0.22	Mediterranean sea	Enhanced Recovery of Microbial Genes and Genomes From a Marine Water Column Using Long-Read Metagenomics. Haro-Moreno et al. Front Micro 2021
AG-410-I20	MedAcidi-G1	MedAcidi-G2B	C	1.93871	44.552	79.06	1.28	17	95	d__Bacteria;p__Actinobacteriota;c__Acidimicrobiia;o__Acidimicrobiales;f__MedAcidi-G1;g__MedAcidi-G2B;s__	SAG	100 m	ND	Atlantic Ocean (GEOTRACES GA02 cruise)	Charting the Complexity of the Marine Microbiome through Single-Cell Genomics. Pachiadaki MG, et al. Cell 2019
NAT13	MedAcidi-G1	MedAcidi-G2B	C	1.90044	44.246	82.48	1.28	12	96	d__Bacteria;p__Actinobacteriota;c__Acidimicrobiia;o__Acidimicrobiales;f__MedAcidi-G1;g__MedAcidi-G2B;s__	MAG	5-1000 m	0.22-1	Atlantic Ocean: North Atlantic Ocean	The reconstruction of 2,631 draft metagenome-assembled genomes from the global oceans. Tully BJ, et al. Sci Data 2018
AG-410-B14	MedAcidi-G1	MedAcidi-G2B	C	2.25998	44.519	59.83	1.28	17	95	d__Bacteria;p__Actinobacteriota;c__Acidimicrobiia;o__Acidimicrobiales;f__MedAcidi-G1;g__MedAcidi-G2B;s__	SAG	100 m	ND	Atlantic Ocean (GEOTRACES GA02 cruise)	Charting the Complexity of the Marine Microbiome through Single-Cell Genomics. Pachiadaki MG, et al. Cell 2019
AG-439-P07	MedAcidi-G1	MedAcidi-G2B	C	1.92765	44.676	66.67	1.28	17	95	d__Bacteria;p__Actinobacteriota;c__Acidimicrobiia;o__Acidimicrobiales;f__MedAcidi-G1;g__MedAcidi-G2B;s__	SAG	72 m	ND	North Atlantic Ocean (GEOTRACES GA03 cruise)	Charting the Complexity of the Marine Microbiome through Single-Cell Genomics. Pachiadaki MG, et al. Cell 2019
RS384	MedAcidi-G1	MedAcidi-G2B	C	1.98602	44.923	80.34	2.14	18	95	d__Bacteria;p__Actinobacteriota;c__Acidimicrobiia;o__Acidimicrobiales;f__MedAcidi-G1;g__MedAcidi-G2B;s__	MAG	5-1000 m	0.22-3	Saudi Arabia: Red Sea	The reconstruction of 2,631 draft metagenome-assembled genomes from the global oceans. Tully BJ, et al. Sci Data 2018
UBA1616	MedAcidi-G1	MedAcidi-G2B	C	1.8719	43.396	75.52	2.39	16	95	d__Bacteria;p__Actinobacteriota;c__Acidimicrobiia;o__Acidimicrobiales;f__MedAcidi-G1;g__MedAcidi-G2B;s__	MAG	23-27 m	0.22-1.6	Indian Ocean	Recovery of nearly 8,000 metagenome-assembled genomes substantially expa Direct Submissions the tree of life. Parks DH, et al. Nat Microbiol 2019
UBA6618	MedAcidi-G1	S20-B6	A	2.70792	69.287	82.72	1.28	34	92	d__Bacteria;p__Actinobacteriota;c__Acidimicrobiia;o__Acidimicrobiales;f__MedAcidi-G1;g__S20-B6;s__	MAG	3-7 m	0.45-0.8	Pacific Ocean: South Pacific Ocean	Recovery of nearly 8,000 metagenome-assembled genomes substantially expa Direct Submissions the tree of life. Parks DH, et al. Nat Microbiol 2019
REDSEA-S20-B6	MedAcidi-G1	S20-B6	A	2.2061	71.407	79.65	1.59	38	91	d__Bacteria;p__Actinobacteriota;c__Acidimicrobiia;o__Acidimicrobiales;f__MedAcidi-G1;g__S20-B6;s__	MAG	200 m	0.22	Saudi Arabia: Red Sea	A catalogue of 136 microbial draft genomes from Red Sea metagenomes. Haroon M, et al. Scien Data 2016. Haroon M, et al. Scien Data 2016
REDSEA-S21-B10	MedAcidi-G1	S20-B6	A	2.72091	71.368	63.46	0.43	37	91	d__Bacteria;p__Actinobacteriota;c__Acidimicrobiia;o__Acidimicrobiales;f__MedAcidi-G1;g__S20-B6;s__	MAG	500 m	0.22	Saudi Arabia: Red Sea	A catalogue of 136 microbial draft genomes from Red Sea metagenomes. Haroon M, et al. Scien Data 2016
RS447	MedAcidi-G1	S20-B6	A	2.6111	71.492	73.48	2.14	34	94	d__Bacteria;p__Actinobacteriota;c__Acidimicrobiia;o__Acidimicrobiales;f__MedAcidi-G1;g__S20-B6;s__	MAG	5-1000 m	0.22-3	Saudi Arabia: Red Sea	The reconstruction of 2,631 draft metagenome-assembled genomes from the global oceans. Tully BJ, et al. Sci Data 2018
REDSEA-S14-B4	MedAcidi-G1	S20-B6	A	2.48108	71.577	84.58	2.56	36	91	d__Bacteria;p__Actinobacteriota;c__Acidimicrobiia;o__Acidimicrobiales;f__MedAcidi-G1;g__S20-B6;s__	MAG	200 m	0.22	Saudi Arabia: Red Sea	A catalogue of 136 microbial draft genomes from Red Sea metagenomes. Haroon M, et al. Scien Data 2016
REDSEA-S33-B8N9	MedAcidi-G1	S20-B6	A	2.67071	71.451	80.48	4.7	37	92	d__Bacteria;p__Actinobacteriota;c__Acidimicrobiia;o__Acidimicrobiales;f__MedAcidi-G1;g__S20-B6;s__	MAG	500 m	0.22	Saudi Arabia: Red Sea	A catalogue of 136 microbial draft genomes from Red Sea metagenomes. Haroon M, et al. Scien Data 2016
REDSEA-S09-B7	MedAcidi-G1	S20-B6	A	2.44872	71.552	82.54	2.23	37	91	d__Bacteria;p__Actinobacteriota;c__Acidimicrobiia;o__Acidimicrobiales;f__MedAcidi-G1;g__S20-B6;s__	MAG	500 m	0.22	Saudi Arabia: Red Sea	A catalogue of 136 microbial draft genomes from Red Sea metagenomes. Haroon M, et al. Scien Data 2016
3300026262-9	MedAcidi-G1	S20-B6	B	2.32165	68.642	96.19	2.14	26	94	d__Bacteria;p__Actinobacteriota;c__Acidimicrobiia;o__Acidimicrobiales;f__MedAcidi-G1;g__S20-B6;s__	MAG	ND	ND	Pacific Ocean: Eastern Tropical North Pacific	Direct Submission
UBA5678	MedAcidi-G1	S20-B6	B	2.42152	67.241	95.35	2.14	28	93	d__Bacteria;p__Actinobacteriota;c__Acidimicrobiia;o__Acidimicrobiales;f__MedAcidi-G1;g__S20-B6;s__	MAG	332-350 m	0.22-1.6	Indian Ocean	Recovery of nearly 8,000 metagenome-assembled genomes substantially expa Direct Submissions the tree of life. Parks DH, et al. Nat Microbiol 2019
ARS1215	MedAcidi-G1	S20-B6	B	1.93776	68.343	74.67	2.14	26	94	d__Bacteria;p__Actinobacteriota;c__Acidimicrobiia;o__Acidimicrobiales;f__MedAcidi-G1;g__S20-B6;s__	MAG	5-1000 m	0.22-5	Indian Ocean	The reconstruction of 2,631 draft metagenome-assembled genomes from the global oceans. Tully BJ, et al. Sci Data 2018
3300026256-13	MedAcidi-G1	S20-B6	B	2.41868	68.481	96.58	2.14	28	94	d__Bacteria;p__Actinobacteriota;c__Acidimicrobiia;o__Acidimicrobiales;f__MedAcidi-G1;g__S20-B6;s__	MAG	ND	ND	Pacific Ocean: Eastern Tropical North Pacific	Direct Submission
3300005428-14	MedAcidi-G1	S20-B6	B	2.21836	69.115	59.09	1.71	24	94	d__Bacteria;p__Actinobacteriota;c__Acidimicrobiia;o__Acidimicrobiales;f__MedAcidi-G1;g__S20-B6;s__	MAG	ND	ND	Pacific Ocean: Eastern Tropical North Pacific	Direct Submission
3300005597-14	MedAcidi-G1	S20-B6	B	2.37544	68.222	61.57	0.43	34	92	d__Bacteria;p__Actinobacteriota;c__Acidimicrobiia;o__Acidimicrobiales;f__MedAcidi-G1;g__S20-B6;s__	MAG	ND	ND	Pacific Ocean: Eastern Tropical North Pacific	Direct Submission
3300026192-8	MedAcidi-G1	S20-B6	B	2.29665	68.488	87.79	1.42	28	93	d__Bacteria;p__Actinobacteriota;c__Acidimicrobiia;o__Acidimicrobiales;f__MedAcidi-G1;g__S20-B6;s__	MAG	ND	ND	Pacific Ocean: Eastern Tropical North Pacific	Direct Submission
3300026208-14	MedAcidi-G1	S20-B6	B	2.3099	68.587	79.02	1.71	28	93	d__Bacteria;p__Actinobacteriota;c__Acidimicrobiia;o__Acidimicrobiales;f__MedAcidi-G1;g__S20-B6;s__	MAG	ND	ND	Pacific Ocean: Eastern Tropical North Pacific	Direct Submission
3300026212-10	MedAcidi-G1	S20-B6	B	2.12194	68.699	87.65	3.09	28	94	d__Bacteria;p__Actinobacteriota;c__Acidimicrobiia;o__Acidimicrobiales;f__MedAcidi-G1;g__S20-B6;s__	MAG	ND	ND	Pacific Ocean: Eastern Tropical North Pacific	Direct Submission
3300026188-17	MedAcidi-G1	S20-B6	B	2.26481	68.559	78.09	1.28	29	94	d__Bacteria;p__Actinobacteriota;c__Acidimicrobiia;o__Acidimicrobiales;f__MedAcidi-G1;g__S20-B6;s__	MAG	ND	ND	Pacific Ocean: Eastern Tropical North Pacific	Direct Submission
3300027844-50	MedAcidi-G1	S20-B6	C	2.3227	68.948	93.16	2.99	28	94	d__Bacteria;p__Actinobacteriota;c__Acidimicrobiia;o__Acidimicrobiales;f__MedAcidi-G1;g__S20-B6;s__	MAG	213 m	ND	Arctic Ocean: Canada Basin	Direct Submission
3300026213-9	MedAcidi-G1	S20-B6	C	1.76136	69.323	66.24	2.99	29	93	d__Bacteria;p__Actinobacteriota;c__Acidimicrobiia;o__Acidimicrobiales;f__MedAcidi-G1;g__S20-B6;s__	MAG	ND	ND	Pacific Ocean: Eastern Tropical North Pacific	Direct Submission
3300026091-10	MedAcidi-G1	S20-B6	C	2.27133	69.008	78.24	1.28	28	94	d__Bacteria;p__Actinobacteriota;c__Acidimicrobiia;o__Acidimicrobiales;f__MedAcidi-G1;g__S20-B6;s__	MAG	750 m	ND	Southern Atlantic ocean	Direct Submission
3300032138-37	MedAcidi-G1	S20-B6	C	2.55663	68.482	94.2	4.7	29	94	d__Bacteria;p__Actinobacteriota;c__Acidimicrobiia;o__Acidimicrobiales;f__MedAcidi-G1;g__S20-B6;s__	MAG	200 m	ND	Monterey Bay, California	Direct Submission
3300027699-16	MedAcidi-G1	S20-B6	C	2.27986	68.798	92.02	2.56	27	94	d__Bacteria;p__Actinobacteriota;c__Acidimicrobiia;o__Acidimicrobiales;f__MedAcidi-G1;g__S20-B6;s__	MAG	250 m	ND	Pacific Ocean	Direct Submission
3300027622-16	MedAcidi-G1	S20-B6	C	2.27388	68.537	61.15	2.56	29	94	d__Bacteria;p__Actinobacteriota;c__Acidimicrobiia;o__Acidimicrobiales;f__MedAcidi-G1;g__S20-B6;s__	MAG	500 m	ND	Pacific Ocean	Direct Submission
NAT100	MedAcidi-G1	S20-B6	C	2.29194	68.423	92.35	3.7	27	94	d__Bacteria;p__Actinobacteriota;c__Acidimicrobiia;o__Acidimicrobiales;f__MedAcidi-G1;g__S20-B6;s__	MAG	5-1000 m	0.22-3	Atlantic Ocean: North Atlantic Ocean	The reconstruction of 2,631 draft metagenome-assembled genomes from the global oceans. Tully BJ, et al. Sci Data 2018
3300027677-16	MedAcidi-G1	S20-B6	C	2.28108	68.912	90.88	3.09	27	94	d__Bacteria;p__Actinobacteriota;c__Acidimicrobiia;o__Acidimicrobiales;f__MedAcidi-G1;g__S20-B6;s__	MAG	300 m	ND	Pacific Ocean	Direct Submission
UBA2111	MedAcidi-G1	S20-B6	C	2.57549	66.411	84.48	2.14	28	93	d__Bacteria;p__Actinobacteriota;c__Acidimicrobiia;o__Acidimicrobiales;f__MedAcidi-G1;g__S20-B6;s__	MAG	546-555 m	0.22-3	Pacific Ocean: North Pacific Ocean	Recovery of nearly 8,000 metagenome-assembled genomes substantially expa Direct Submissions the tree of life. Parks DH, et al. Nat Microbiol 2019
UBA10389	MedAcidi-G1	S20-B6	C	3.12162	63.42	72.54	4.27	30	91	d__Bacteria;p__Actinobacteriota;c__Acidimicrobiia;o__Acidimicrobiales;f__MedAcidi-G1;g__S20-B6;s__	MAG	636-645 m	0.22-3	Atlantic Ocean: North Atlantic Ocean	A standardized bacterial taxonomy based on genome phylogeny substantially revises the tree of life. Parks DH, et al. Nat Biotech 2018. Parks DH, et al. Nat Biotech 2018
3300027700-13	MedAcidi-G1	S20-B6	C	2.32183	69.142	95.34	2.71	28	94	d__Bacteria;p__Actinobacteriota;c__Acidimicrobiia;o__Acidimicrobiales;f__MedAcidi-G1;g__S20-B6;s__	MAG	2502 m	ND	South Atlantic Ocean	Direct Submission
3300006310-26	MedAcidi-G1	S20-B6	C	2.07173	68.931	72.22	4.7	27	94	d__Bacteria;p__Actinobacteriota;c__Acidimicrobiia;o__Acidimicrobiales;f__MedAcidi-G1;g__S20-B6;s__	MAG	500 m	ND	Marine sample from Station ALOHA	Direct Submission
DeepMED-G01	MedAcidi-G1	S20-B6	D	2.55395	69.534	91.86	1.28	29	93	d__Bacteria;p__Actinobacteriota;c__Acidimicrobiia;o__Acidimicrobiales;f__MedAcidi-G1;g__S20-B6;s__	MAG	1000 m	0.22	Mediterranean sea	Fine metagenomic profile of the Mediterranean stratified a Direct Submission mixed water column revealed by assembly a Direct Submission recruitment, Haro-Moreno J.M et al. Microbiome 2018
3300027685-19	MedAcidi-G1	S20-B6	E	2.61942	69.37	97.44	2.14	34	93	d__Bacteria;p__Actinobacteriota;c__Acidimicrobiia;o__Acidimicrobiales;f__MedAcidi-G1;g__S20-B6;s__	MAG	5110 m	ND	South Atlantic Ocean	Direct Submission
3300026262-11	MedAcidi-G1	UBA3125	A	2.57159	64.842	71.87	3.42	31	92	d__Bacteria;p__Actinobacteriota;c__Acidimicrobiia;o__Acidimicrobiales;f__MedAcidi-G1;g__UBA3125;s__	MAG	ND	ND	Pacific Ocean: Eastern Tropical North Pacific	Direct Submission
3300026199-10	MedAcidi-G1	UBA3125	B	2.30181	64.707	94.87	4.7	33	92	d__Bacteria;p__Actinobacteriota;c__Acidimicrobiia;o__Acidimicrobiales;f__MedAcidi-G1;g__UBA3125;s__	MAG	ND	ND	Pacific Ocean: Eastern Tropical North Pacific	Direct Submission
3300026208-11	MedAcidi-G1	UBA3125	B	2.22481	64.5	88.89	1.28	34	92	d__Bacteria;p__Actinobacteriota;c__Acidimicrobiia;o__Acidimicrobiales;f__MedAcidi-G1;g__UBA3125;s__	MAG	ND	ND	Pacific Ocean: Eastern Tropical North Pacific	Direct Submission
UBA3125	MedAcidi-G1	UBA3125	B	2.05288	64.381	91.88	1.28	35	92	d__Bacteria;p__Actinobacteriota;c__Acidimicrobiia;o__Acidimicrobiales;f__MedAcidi-G1;g__UBA3125;s__	MAG	300 m	ND	North Pacific Ocean (Mexico: coast of Manzanillo)	Recovery of nearly 8,000 metagenome-assembled genomes substantially expa Direct Submissions the tree of life. Parks DH, et al. Nat Microbiol 2019
UBA3507	MedAcidi-G1	UBA3125	B	2.33797	62.573	86.44	3.92	32	92	d__Bacteria;p__Actinobacteriota;c__Acidimicrobiia;o__Acidimicrobiales;f__MedAcidi-G1;g__UBA3125;s__	MAG	346-355 m	0.22-3	Pacific Ocean: South Pacific Ocean	Recovery of nearly 8,000 metagenome-assembled genomes substantially expa Direct Submissions the tree of life. Parks DH, et al. Nat Microbiol 2019
NP937	MedAcidi-G1	UBA3125	B	2.17305	64.388	71.34	2.99	30	93	d__Bacteria;p__Actinobacteriota;c__Acidimicrobiia;o__Acidimicrobiales;f__MedAcidi-G1;g__UBA3125;s__	MAG	5-1000 m	0.22-3	Pacific Ocean: North Pacific Ocean	The reconstruction of 2,631 draft metagenome-assembled genomes from the global oceans. Tully BJ, et al. Sci Data 2018
3300025265-8	MedAcidi-G1	UBA3125	B	1.95309	64.57	78.21	2.14	36.5	92	d__Bacteria;p__Actinobacteriota;c__Acidimicrobiia;o__Acidimicrobiales;f__MedAcidi-G1;g__UBA3125;s__	MAG	294 m	ND	North Pacific Ocean	Direct Submission
UBA1013	MedAcidi-G1	UBA3125	B	2.48278	61.979	66.15	2.56	30	92	d__Bacteria;p__Actinobacteriota;c__Acidimicrobiia;o__Acidimicrobiales;f__MedAcidi-G1;g__UBA3125;s__	MAG	376-385 m	0.22-3	Pacific Ocean: South Pacific Ocean	Recovery of nearly 8,000 metagenome-assembled genomes substantially expa Direct Submissions the tree of life. Parks DH, et al. Nat Microbiol 2019
UBA7881	MedAcidi-G1	UBA3125	B	2.336	61.895	76.18	1.28	25	94	d__Bacteria;p__Actinobacteriota;c__Acidimicrobiia;o__Acidimicrobiales;f__MedAcidi-G1;g__UBA3125;s__	MAG	174-180 m	0.22-3	Pacific Ocean: South Pacific Ocean	Recovery of nearly 8,000 metagenome-assembled genomes substantially expa Direct Submissions the tree of life. Parks DH, et al. Nat Microbiol 2019
UBA2127	MedAcidi-G1	UBA3125	C	2.09128	64.351	96.15	1.28	35	92	d__Bacteria;p__Actinobacteriota;c__Acidimicrobiia;o__Acidimicrobiales;f__MedAcidi-G1;g__UBA3125;s__	MAG	262-280 m	0.22-1.6	Indian Ocean	Recovery of nearly 8,000 metagenome-assembled genomes substantially expa Direct Submissions the tree of life. Parks DH, et al. Nat Microbiol 2019
3300026210-20	MedAcidi-G1	UBA3125	D	2.1291	63.751	50.31	0.85	36.5	92	d__Bacteria;p__Actinobacteriota;c__Acidimicrobiia;o__Acidimicrobiales;f__MedAcidi-G1;g__UBA3125;s__	MAG	ND	ND	Pacific Ocean: Eastern Tropical North Pacific	Direct Submission
3300026206-8	MedAcidi-G1	UBA3125	D	2.32482	64.109	92.45	3.85	31	93	d__Bacteria;p__Actinobacteriota;c__Acidimicrobiia;o__Acidimicrobiales;f__MedAcidi-G1;g__UBA3125;s__	MAG	ND	ND	Pacific Ocean: Eastern Tropical North Pacific	Direct Submission
3300028177-13	MedAcidi-G1	UBA3125	D	2.48429	64.606	96.58	2.14	30	93	d__Bacteria;p__Actinobacteriota;c__Acidimicrobiia;o__Acidimicrobiales;f__MedAcidi-G1;g__UBA3125;s__	MAG	120 m	ND	northeastern subarctic Pacific Ocean	Direct Submission
3300026211-10	MedAcidi-G1	UBA3125	D	2.02019	65.133	91.45	1.28	27	94	d__Bacteria;p__Actinobacteriota;c__Acidimicrobiia;o__Acidimicrobiales;f__MedAcidi-G1;g__UBA3125;s__	MAG	ND	ND	Pacific Ocean: Eastern Tropical North Pacific	Direct Submission
3300000255-9	MedAcidi-G1	UBA3125	D	2.00647	64.62	76.07	2.71	31	92	d__Bacteria;p__Actinobacteriota;c__Acidimicrobiia;o__Acidimicrobiales;f__MedAcidi-G1;g__UBA3125;s__	MAG	135 m	ND	Line P, North Pacific Ocean	Direct Submission
3300000239-18	MedAcidi-G1	UBA3125	D	2.08091	64.562	55.37	1.45	34	91	d__Bacteria;p__Actinobacteriota;c__Acidimicrobiia;o__Acidimicrobiales;f__MedAcidi-G1;g__UBA3125;s__	MAG	120 m	ND	northeastern subarctic Pacific Ocean	Direct Submission
3300000164-18	MedAcidi-G1	UBA3125	D	2.208	64.602	55.32	0.6	32	92	d__Bacteria;p__Actinobacteriota;c__Acidimicrobiia;o__Acidimicrobiales;f__MedAcidi-G1;g__UBA3125;s__	MAG	200 m	ND	northeastern subarctic Pacific Ocean	Direct Submission
3300000226-12	MedAcidi-G1	UBA3125	D	2.1018	64.739	75.36	2.61	31	93	d__Bacteria;p__Actinobacteriota;c__Acidimicrobiia;o__Acidimicrobiales;f__MedAcidi-G1;g__UBA3125;s__	MAG	135 m	ND	northeastern subarctic Pacific Ocean	Direct Submission
3300038358-11	MedAcidi-G1	UBA3125	D	2.32053	65.133	73.7	1.28	26	94	d__Bacteria;p__Actinobacteriota;c__Acidimicrobiia;o__Acidimicrobiales;f__MedAcidi-G1;g__UBA3125;s__	MAG	150 m	ND	Canada: Saanich Inlet, British Columbia	Direct Submission
3300024299-18	MedAcidi-G1	UBA3125	D	2.22682	65.041	63.15	1.71	27	93	d__Bacteria;p__Actinobacteriota;c__Acidimicrobiia;o__Acidimicrobiales;f__MedAcidi-G1;g__UBA3125;s__	MAG	150 m	ND	Canada: British Columbia	Direct Submission
3300024336-21	MedAcidi-G1	UBA3125	D	2.04708	64.922	61.11	1.28	30	92	d__Bacteria;p__Actinobacteriota;c__Acidimicrobiia;o__Acidimicrobiales;f__MedAcidi-G1;g__UBA3125;s__	MAG	135 m	ND	Canada: British Columbia	Direct Submission
3300024258-19	MedAcidi-G1	UBA3125	D	2.52351	65.118	68.38	1.71	25.5	93	d__Bacteria;p__Actinobacteriota;c__Acidimicrobiia;o__Acidimicrobiales;f__MedAcidi-G1;g__UBA3125;s__	MAG	120 m	ND	Canada: British Columbia	Direct Submission
UBA8243	MedAcidi-G1	UBA3125	--	3.00321	65.375	74.57	1.28	39	90	d__Bacteria;p__Actinobacteriota;c__Acidimicrobiia;o__Acidimicrobiales;f__MedAcidi-G1;g__;s__	MAG	4900 m	Viral fraction	Mid Cayman Rise (Atlantic Ocean)	A standardized bacterial taxonomy based on genome phylogeny substantially revises the tree of life. Parks DH, et al. Nat Biotech 2018. Parks DH, et al. Nat Biotech 2018
3300001835-24	MedAcidi-G1	UBA3125	--	2.16972	69.037	73.08	1.28	34	93	d__Bacteria;p__Actinobacteriota;c__Acidimicrobiia;o__Acidimicrobiales;f__MedAcidi-G1;g__;s__	MAG	2000 m	ND	Mid Cayman Rise, Cayman Islands	Direct Submission
3300005603-13	MedAcidi-G1	UBA3125	--	3.04059	58.204	50.05	0.81	34	92	d__Bacteria;p__Actinobacteriota;c__Acidimicrobiia;o__Acidimicrobiales;f__MedAcidi-G1;g__UBA3125;s__	MAG	ND	ND	Pacific Ocean: Eastern Tropical North Pacific	Direct Submission
3300005509-15	MedAcidi-G1	UBA3125	--	2.73898	58.154	64.53	1.99	37	92	d__Bacteria;p__Actinobacteriota;c__Acidimicrobiia;o__Acidimicrobiales;f__MedAcidi-G1;g__UBA3125;s__	MAG	ND	ND	Pacific Ocean: Eastern Tropical North Pacific	Direct Submission
3300012950-43	MedAcidi-G1	UBA3125	--	1.83484	59.003	71.08	4.87	35	92	d__Bacteria;p__Actinobacteriota;c__Acidimicrobiia;o__Acidimicrobiales;f__MedAcidi-G1;g__UBA3125;s__	MAG	155 m	ND	The Central Pacific Ocean	Direct Submission
NP80	MedAcidi-G1	UBA3125	--	1.6066	59.605	89.74	0.85	29	94	d__Bacteria;p__Actinobacteriota;c__Acidimicrobiia;o__Acidimicrobiales;f__MedAcidi-G1;g__UBA3125;s__	MAG	5-1000 m	0.22-3	Pacific Ocean: North Pacific Ocean	The reconstruction of 2,631 draft metagenome-assembled genomes from the global oceans. Tully BJ, et al. Sci Data 2018
UBA12572	MedAcidi-G1	UBA3125	--	2.32178	56.98	75.19	1.71	31	93	d__Bacteria;p__Actinobacteriota;c__Acidimicrobiia;o__Acidimicrobiales;f__MedAcidi-G1;g__UBA3125;s__	MAG	4900 m	Viral fraction	Mid Cayman Rise (Atlantic Ocean)	A standardized bacterial taxonomy based on genome phylogeny substantially revises the tree of life. Parks DH, et al. Nat Biotech 2018. Parks DH, et al. Nat Biotech 2018
3300006324-8	MedAcidi-G1	UBA9410	A	2.3774	67.742	71.51	4.18	37	92	d__Bacteria;p__Actinobacteriota;c__Acidimicrobiia;o__Acidimicrobiales;f__MedAcidi-G1;g__UBA9410;s__	MAG	500 m	ND	Marine sample from Station ALOHA	Direct Submission
3300027755-21	MedAcidi-G1	UBA9410	A	2.09055	67.055	75.87	0.85	29	94	d__Bacteria;p__Actinobacteriota;c__Acidimicrobiia;o__Acidimicrobiales;f__MedAcidi-G1;g__UBA9410;s__	MAG	220 m	ND	South Atlantic Ocean	Direct Submission
DeepMED-G02	MedAcidi-G1	UBA9410	A	2.05227	66.792	87.18	2.14	30	95	d__Bacteria;p__Actinobacteriota;c__Acidimicrobiia;o__Acidimicrobiales;f__MedAcidi-G1;g__UBA9410;s__	MAG	1000 m	0.22	Mediterranean sea	Fine metagenomic profile of the Mediterranean stratified a Direct Submission mixed water column revealed by assembly a Direct Submission recruitment, Haro-Moreno J.M et al. Microbiome 2018
3300026092-6	MedAcidi-G1	UBA9410	A	2.1756	67.731	83.68	2.14	28	94	d__Bacteria;p__Actinobacteriota;c__Acidimicrobiia;o__Acidimicrobiales;f__MedAcidi-G1;g__UBA9410;s__	MAG	571 m	ND	Southern Atlantic ocean	Direct Submission
3300026082-9	MedAcidi-G1	UBA9410	A	2.22701	67.551	65.46	3.56	33	94	d__Bacteria;p__Actinobacteriota;c__Acidimicrobiia;o__Acidimicrobiales;f__MedAcidi-G1;g__UBA9410;s__	MAG	340 m	ND	Southern Atlantic ocean	Direct Submission
3300027699-24	MedAcidi-G1	UBA9410	A	2.04361	67.814	58.03	1.28	36	92	d__Bacteria;p__Actinobacteriota;c__Acidimicrobiia;o__Acidimicrobiales;f__MedAcidi-G1;g__UBA9410;s__	MAG	250 m	ND	Pacific Ocean	Direct Submission
3300027677-29	MedAcidi-G1	UBA9410	A	1.97459	67.704	60.71	1.28	36	92	d__Bacteria;p__Actinobacteriota;c__Acidimicrobiia;o__Acidimicrobiales;f__MedAcidi-G1;g__UBA9410;s__	MAG	300 m	ND	Pacific Ocean	Direct Submission
3300006331-10	MedAcidi-G1	UBA9410	B	2.41418	69.1	97.18	4.23	39	93	d__Bacteria;p__Actinobacteriota;c__Acidimicrobiia;o__Acidimicrobiales;f__MedAcidi-G1;g__UBA9410;s__	MAG	1000 m	ND	Marine sample from Station ALOHA	Direct Submission
3300026213-8	MedAcidi-G1	UBA9410	B	2.08622	69.411	62.64	1.28	39	93	d__Bacteria;p__Actinobacteriota;c__Acidimicrobiia;o__Acidimicrobiales;f__MedAcidi-G1;g__UBA9410;s__	MAG	ND	ND	Pacific Ocean: Eastern Tropical North Pacific	Direct Submission
EAC105	MedAcidi-G1	UBA9410	B	2.30027	68.779	51.52	0.85	37	93	d__Bacteria;p__Actinobacteriota;c__Acidimicrobiia;o__Acidimicrobiales;f__MedAcidi-G1;g__UBA9410;s__	MAG	5-1000 m	0.22-4	Indian Ocean: Eastern Africa Coastal Province	The reconstruction of 2,631 draft metagenome-assembled genomes from the global oceans. Tully BJ, et al. Sci Data 2018
3300027801-55	MedAcidi-G1	UBA9410	C	1.9682	67.154	61.54	1.36	38	93	d__Bacteria;p__Actinobacteriota;c__Acidimicrobiia;o__Acidimicrobiales;f__MedAcidi-G1;g__UBA9410;s__	MAG	58 m	ND	Canada Basin,western Arctic Ocean	Direct Submission
3300032151-26	MedAcidi-G1	UBA9410	C	2.04917	67.415	94.3	4.7	37	93	d__Bacteria;p__Actinobacteriota;c__Acidimicrobiia;o__Acidimicrobiales;f__MedAcidi-G1;g__UBA9410;s__	MAG	81 m	ND	Western Arctic Ocean (Canada)	Direct Submission
3300027839-77	MedAcidi-G1	UBA9410	C	1.80603	67.834	85.37	1.71	31	94	d__Bacteria;p__Actinobacteriota;c__Acidimicrobiia;o__Acidimicrobiales;f__MedAcidi-G1;g__UBA9410;s__	MAG	208 m	ND	Arctic Ocean: Canada Basin	Direct Submission
3300027847-65	MedAcidi-G1	UBA9410	C	1.88278	67.322	87.18	2.56	38	93	d__Bacteria;p__Actinobacteriota;c__Acidimicrobiia;o__Acidimicrobiales;f__MedAcidi-G1;g__UBA9410;s__	MAG	213 m	ND	Arctic Ocean: Canada Basin	Direct Submission
3300009425-20	MedAcidi-G1	UBA9410	C	2.0067	67.415	86.89	2.14	40	93	d__Bacteria;p__Actinobacteriota;c__Acidimicrobiia;o__Acidimicrobiales;f__MedAcidi-G1;g__UBA9410;s__	MAG	79 m	ND	Arctic Ocean: Canada Basin	Direct Submission
3300031639-23	MedAcidi-G1	UBA9410	C	2.30426	67.29	69.94	0	37	93	d__Bacteria;p__Actinobacteriota;c__Acidimicrobiia;o__Acidimicrobiales;f__MedAcidi-G1;g__UBA9410;s__	MAG	49 m	ND	Western Arctic Ocean (Canada)	Direct Submission
3300025243-6	MedAcidi-G1	UBA9410	D	2.45598	68.613	89.74	2.14	43.5	92	d__Bacteria;p__Actinobacteriota;c__Acidimicrobiia;o__Acidimicrobiales;f__MedAcidi-G1;g__UBA9410;s__	MAG	3901.64 m	ND	West of Cape Town, South Africa, South Atlantic Ocean	Direct Submission
3300001581-4	MedAcidi-G1	UBA9410	D	2.25084	68.541	65.95	2.56	41	92	d__Bacteria;p__Actinobacteriota;c__Acidimicrobiia;o__Acidimicrobiales;f__MedAcidi-G1;g__UBA9410;s__	MAG	3901.64 m	ND	West of Cape Town, South Africa, South Atlantic Ocean	Direct Submission
3300025249-11	MedAcidi-G1	UBA9410	D	2.0428	68.765	57.79	0.43	46	92	d__Bacteria;p__Actinobacteriota;c__Acidimicrobiia;o__Acidimicrobiales;f__MedAcidi-G1;g__UBA9410;s__	MAG	4000.85 m	ND	South Indian Ocean	Direct Submission
3300026264-14	MedAcidi-G1	UBA9410	D	2.45745	68.698	94.02	4.7	39	92	d__Bacteria;p__Actinobacteriota;c__Acidimicrobiia;o__Acidimicrobiales;f__MedAcidi-G1;g__UBA9410;s__	MAG	ND	ND	Pacific Ocean: Eastern Tropical North Pacific	Direct Submission
3300025222-2	MedAcidi-G1	UBA9410	D	1.96033	68.477	54.04	0.85	44	91	d__Bacteria;p__Actinobacteriota;c__Acidimicrobiia;o__Acidimicrobiales;f__MedAcidi-G1;g__UBA9410;s__	MAG	3007.91 m	ND	West of El Salvador, Pacific Ocean	Direct Submission
3300025220-5	MedAcidi-G1	UBA9410	D	2.31396	68.524	69.8	0.43	41	92	d__Bacteria;p__Actinobacteriota;c__Acidimicrobiia;o__Acidimicrobiales;f__MedAcidi-G1;g__UBA9410;s__	MAG	3103.11 m	ND	Southwest of Acapulco, Mexico, North Pacific Ocean	Direct Submission
3300006083-2	MedAcidi-G1	UBA9410	D	2.1546	68.831	89.74	1.28	41	92	d__Bacteria;p__Actinobacteriota;c__Acidimicrobiia;o__Acidimicrobiales;f__MedAcidi-G1;g__UBA9410;s__	MAG	1516 m	ND	Axial seamount, northeast pacific ocean	Direct Submission
3300006612-4	MedAcidi-G1	UBA9410	D	2.30161	68.715	54.32	0	40	92	d__Bacteria;p__Actinobacteriota;c__Acidimicrobiia;o__Acidimicrobiales;f__MedAcidi-G1;g__UBA9410;s__	MAG	1516 m	ND	Axial seamount, northeast pacific ocean	Direct Submission
UBA9410	MedAcidi-G1	UBA9410	D	2.02283	67.072	54.8	0.43	45	90	d__Bacteria;p__Actinobacteriota;c__Acidimicrobiia;o__Acidimicrobiales;f__MedAcidi-G1;g__UBA9410;s__	MAG	1507 m	ND	Pacific Ocean: North Pacific Ocean	A standardized bacterial taxonomy based on genome phylogeny substantially revises the tree of life. Parks DH, et al. Nat Biotech 2018
3300000323-4	MedAcidi-G1	UBA9410	D	2.16067	68.58	68.26	0.85	42	92	d__Bacteria;p__Actinobacteriota;c__Acidimicrobiia;o__Acidimicrobiales;f__MedAcidi-G1;g__UBA9410;s__	MAG	2000 m	ND	Line P, North Pacific Ocean	Direct Submission
UBA11102	MedAcidi-G1	UBA9410	D	2.05597	66.804	51.8	0	43	91	d__Bacteria;p__Actinobacteriota;c__Acidimicrobiia;o__Acidimicrobiales;f__MedAcidi-G1;g__UBA9410;s__	MAG	1507 m	0.22-3	Pacific Ocean: North Pacific Ocean	A standardized bacterial taxonomy based on genome phylogeny substantially revises the tree of life. Parks DH, et al. Nat Biotech 2018
UBA11109	MedAcidi-G1	UBA9410	D	1.92607	67.349	63.82	0	44	91	d__Bacteria;p__Actinobacteriota;c__Acidimicrobiia;o__Acidimicrobiales;f__MedAcidi-G1;g__UBA9410;s__	MAG	1507 m	0.22-3	Pacific Ocean: North Pacific Ocean	A standardized bacterial taxonomy based on genome phylogeny substantially revises the tree of life. Parks DH, et al. Nat Biotech 2018
UBA11106	MedAcidi-G1	UBA9410	D	2.20284	66.749	58.46	1.28	46	91	d__Bacteria;p__Actinobacteriota;c__Acidimicrobiia;o__Acidimicrobiales;f__MedAcidi-G1;g__UBA9410;s__	MAG	1507 m	0.22-3	Pacific Ocean: North Pacific Ocean	A standardized bacterial taxonomy based on genome phylogeny substantially revises the tree of life. Parks DH, et al. Nat Biotech 2018
3300027847-97	MedAcidi-G1	UBA9410	E	1.65981	68.893	54.18	4.27	38	91	d__Bacteria;p__Actinobacteriota;c__Acidimicrobiia;o__Acidimicrobiales;f__MedAcidi-G1;g__UBA9410;s__	MAG	213 m	ND	Arctic Ocean: Canada Basin	Direct Submission
UBA9259	MedAcidi-G1	UBA9410	F	2.74441	59.294	76.41	2.99	36	92	d__Bacteria;p__Actinobacteriota;c__Acidimicrobiia;o__Acidimicrobiales;f__MedAcidi-G1;g__UBA9410;s__	MAG	78-82 m	0.22-1.6	Saudi Arabia: Red Sea	Recovery of nearly 8,000 metagenome-assembled genomes substantially expa Direct Submissions the tree of life. Parks DH, et al. Nat Microbiol 2019
UBA9614	MedAcidi-G1	UBA9410	F	3.13616	57.353	73.14	2.56	34	92	d__Bacteria;p__Actinobacteriota;c__Acidimicrobiia;o__Acidimicrobiales;f__MedAcidi-G1;g__UBA9410;s__	MAG	58-62 m	0.22-1.6	Saudi Arabia: Red Sea	Recovery of nearly 8,000 metagenome-assembled genomes substantially expa Direct Submissions the tree of life. Parks DH, et al. Nat Microbiol 2019
UBA2974	MedAcidi-G1	UBA9410	F	2.70082	59.774	97.44	2.14	36	93	d__Bacteria;p__Actinobacteriota;c__Acidimicrobiia;o__Acidimicrobiales;f__MedAcidi-G1;g__UBA9410;s__	MAG	115-115 m	0.22-3	Pacific Ocean: South Pacific Ocean	Recovery of nearly 8,000 metagenome-assembled genomes substantially expa Direct Submissions the tree of life. Parks DH, et al. Nat Microbiol 2019
3300026262-8	MedAcidi-G1	UBA9410	F	2.46499	68.421	97.44	2.99	38	93	d__Bacteria;p__Actinobacteriota;c__Acidimicrobiia;o__Acidimicrobiales;f__MedAcidi-G1;g__UBA9410;s__	MAG	ND	ND	Pacific Ocean: Eastern Tropical North Pacific	Direct Submission
3300027685-32	MedAcidi-G1	UBA9410	G	2.22659	66.885	78.59	4.23	37	93	d__Bacteria;p__Actinobacteriota;c__Acidimicrobiia;o__Acidimicrobiales;f__MedAcidi-G1;g__UBA9410;s__	MAG	5110 m	ND	South Atlantic Ocean	Direct Submission
RS454	MedAcidi-G1	UBA9410	--	2.42704	70.173	77.13	2.56	33	93	d__Bacteria;p__Actinobacteriota;c__Acidimicrobiia;o__Acidimicrobiales;f__MedAcidi-G1;g__UBA9410;s__	MAG	5-1000 m	0.22-3	Saudi Arabia: Red Sea	The reconstruction of 2,631 draft metagenome-assembled genomes from the global oceans. Tully BJ, et al. Sci Data 2018
SAT127	MedAcidi-G1	UBA9410	--	2.69737	64.223	73.93	1.28	32	94	d__Bacteria;p__Actinobacteriota;c__Acidimicrobiia;o__Acidimicrobiales;f__MedAcidi-G1;g__UBA9410;s__	MAG	5-1000 m	0.22-3	Atlantic Ocean: South Atlantic Ocean	The reconstruction of 2,631 draft metagenome-assembled genomes from the global oceans. Tully BJ, et al. Sci Data 2018
3300040814-10	MedAcidi-G1	UBA9410	--	2.60325	64.787	55.44	0.43	31	93	d__Bacteria;p__Actinobacteriota;c__Acidimicrobiia;o__Acidimicrobiales;f__MedAcidi-G1;g__UBA9410;s__	MAG	301 m	ND	North Atlantic Ocean and Narragansett Bay, Rhode Island, USA	Direct Submission
3300040813-42	MedAcidi-G1	UBA9410	--	2.39176	64.773	76.63	2.56	34	93	d__Bacteria;p__Actinobacteriota;c__Acidimicrobiia;o__Acidimicrobiales;f__MedAcidi-G1;g__UBA9410;s__	MAG	300 m	ND	North Atlantic Ocean and Narragansett Bay, Rhode Island, USA	Direct Submission
3300026265-15	MedAcidi-G1	UBA9410	--	2.05056	66.054	96.87	2.14	32	94	d__Bacteria;p__Actinobacteriota;c__Acidimicrobiia;o__Acidimicrobiales;f__MedAcidi-G1;g__UBA9410;s__	MAG	ND	ND	Pacific Ocean: Eastern Tropical North Pacific	Direct Submission
UBA12569	MedAcidi-G1	UBA9410	--	2.5691	63.799	69.54	1.42	30	94	d__Bacteria;p__Actinobacteriota;c__Acidimicrobiia;o__Acidimicrobiales;f__MedAcidi-G1;g__UBA9410;s__	MAG	174-180 m	0.22-3	Pacific Ocean: South Pacific Ocean	Recovery of nearly 8,000 metagenome-assembled genomes substantially expa Direct Submissions the tree of life. Parks DH, et al. Nat Microbiol 2019
3300037866-12	MedAcidi-G1	UBA9410	--	2.26512	65.898	84.38	2.28	36	93	d__Bacteria;p__Actinobacteriota;c__Acidimicrobiia;o__Acidimicrobiales;f__MedAcidi-G1;g__UBA9410;s__	MAG	850 m	ND	North Pacific Ocean	Direct Submission
3300027048-4	MedAcidi-G1	UBA9410	--	2.79868	66.896	66.38	1.72	33	94	d__Bacteria;p__Actinobacteriota;c__Acidimicrobiia;o__Acidimicrobiales;f__MedAcidi-G1;g__UBA9410;s__	MAG	Intertidal zone	ND	Monterey Bay, California	Direct Submission
3300027207-5	MedAcidi-G1	UBA9410	--	2.21297	66.621	92.31	2.14	33	93	d__Bacteria;p__Actinobacteriota;c__Acidimicrobiia;o__Acidimicrobiales;f__MedAcidi-G1;g__UBA9410;s__	MAG	Intertidal zone	ND	Monterey Bay, California	Direct Submission
3300027553-9	MedAcidi-G1	UBA9410	--	2.26568	66.613	97.44	2.14	33.5	94	d__Bacteria;p__Actinobacteriota;c__Acidimicrobiia;o__Acidimicrobiales;f__MedAcidi-G1;g__UBA9410;s__	MAG	Intertidal zone	ND	Monterey Bay, California	Direct Submission
SP351	MedAcidi-G1	UBA9410	--	2.43014	64.247	76.92	1.28	34.5	93	d__Bacteria;p__Actinobacteriota;c__Acidimicrobiia;o__Acidimicrobiales;f__MedAcidi-G1;g__UBA9410;s__	MAG	140-140 m	0.22-3	Pacific Ocean: South Pacific Ocean	Recovery of nearly 8,000 metagenome-assembled genomes substantially expa Direct Submissions the tree of life. Parks DH, et al. Nat Microbiol 2019
*Genome type:
SAG: Single-Amplified Genome
MAG: Metagenome-Assembled Genome
