# Supplementary material for: Evolutionary pathways for deep-sea adaptation in marine planktonic Actinobacteriota
Source: Front Microbiol. 2023 May 10;14:1159270. doi: 10.3389/fmicb.2023.1159270 (PMC10205998; doi:10.3389/fmicb.2023.1159270)
Supplement: Supplementary file 2 [file Table_2.xlsx]

## Sheet: S2
Table S2: Relative abundance (measured in RPKG) of MedAcidi-G1 genomes. Only genomes covered >70% of the genome with a read identity cutoff of ≥98% an alignment >50 bp long were considered.
A. Epipelagic genomes (Genus MedAcidi-G1 and MedAcidi-G2B)
B. Mesopelagic genomes (Genus S20-B6, UBA3125 and UBA9410)

## Sheet: A. Epipelagic genomes
	Sample name	TARA_151_DCM_0.22-3	TARA_004_DCM_0.22-1.6	TARA_152_SRF_0.22-3	TARA_152_MIX_0.22-3	TARA_146_SRF_0.22-3	TARA_148b_MES_0.22-3	TARA_068_SRF_0.22-3	TARA_068_DCM_0.22-3	TARA_072_DCM_0.22-3	TARA_041_DCM_0.22-1.6	TARA_042_DCM_0.22-1.6	TARA_042_SRF_0.22-1.6	TARA_038_DCM_0.22-1.6	TARA_009_DCM_0.22-1.6	TARA_025_DCM_0.22-1.6	Med-OCT2015-60m	Med-OCT2015-90m	Med-OCT2015-75m	TARA_138_DCM_0.22-3	TARA_132_DCM_0.22-3	TARA_111_DCM_0.22-3	TARA_098_DCM_0.22-3	TARA_122_DCM_0.22-3	TARA_102_DCM_0.22-3	TARA_123_MIX_0.22-3	TARA_032_DCM_0.22-1.6	TARA_034_DCM_0.22-1.6	TARA_100_MES_0.22-3
	REGION	ANE	ANE	ANE	ANE	ANW	ANW	ASE	ASE	ASW	ION	ION	ION	ION	MED	MED	MED	MED	MED	PON	PON	PSE	PSE	PSE	PSE	PSW	RED	RED	SPO
	Depth (m)	80	40	5	25	5	250	5	50	100	60	80	5	25	55	50	60	90	75	60	115	90	188	115	40	150	80	60	177
	Metagenome ID	ERR598986	ERR598950	ERR599078	ERR599001	ERR598968	ERR598958	ERR599171	ERR599017	ERR599133	ERR598977	ERR599130	ERR599141	ERR598949	ERR594315	ERR599094	SRR5007118	SRR5007139	SRR5007138	ERR599087	ERR598995	ERR598961	ERR599042	ERR598948	ERR599007	ERR599157	ERR599097	ERR598975	ERR598946
	Temp (ºC)	16.7511	20.4089	14.2806	NA	19.1288	18.169	16.8321	16.7874	24.1127	27.1177	27.7234	29.9803	25.4944	16.1519	15.1613	14.5	13.8	14	19.0484	15.2843	19.8814	20.1716	24.6962	19.5663	22.1151	26.0504	27.5899	0.70843
	Salinity (PSU)	36.1629	36.6331	35.986	NA	36.4626	36.5637	35.6868	35.6878	36.6033	36.4962	35.1035	34.5615	NA	37.8232	38.4757	37.5	37.5	37.5	34.6118	34.3691	35.6872	35.8457	36.0976	34.9003	35.8807	40.1964	38.9166	34.8402
Genomospecies	Oxygen (µmol/L)	228.545	NA	243.148	NA	214.365	191.753	231.915	NA	194.428	148.328	132.779	189.255	154.7	NA	229.548	NA	NA	NA	77.0385	225.501	211.546	210.578	179.917	103.917	161.319	179.968	175.384	13.0146
MedAcidi-G1-A-UBA881											17.93	49.2															19.53	45.65
MedAcidi-G1-B-AG-414-N20						8.28	10.06			14.31												8.14	10.92	12.98		13.82
MedAcidi-G1-C-SAT1608		10.25	14.47					10.5	15.59						10.04
MedAcidi-G1-D-PBMED-G03				9.29	10.42										25.24	8.48	12.55	9.62	14.61
MedAcidi-G1-E-NP134																				30.51
MedAcidi-G1-F-NP20																		7.26	6.45										10.73
MedAcidi-G1-G-UBA672																					18.52
MedAcidi-G2B--A-AG-439-B19																				20.15					31.48
MedAcidi-G2B-B-PBMED-G04			8.23												44.13	9.29	5.81
MedAcidi-G2B-C-AG-410-I20											40.68	84.52	8.79	12.57														9.33

## Sheet: B. Mesopelagic genomes
	Sample name	A3-09-1000m-34An (Ant_01)	A3-09-3500m-34An (Ant_01)	A4-07-1000m-34An (Ant_02)	A4-07-3000m-34An (Ant_02)	A5-10-3500m-34An (Ant_03)	BB08-3300m-8Ar (Art_06)	GA03_06	GA03_06	GP13_09	GP13_12	GP13_28	GP13_02	GP13_01	GP13_23	GP13_23	GP13_02	HOT237 29/11/2011	HOT237 29/11/2011	HOT237 29/11/2011	LB01-1000m-8Ar	Med-OCT2015-1000m (Med_01)	N07-1000m-8Ar (Art_09)	N07-3800m-8Ar (Art_09)	N04-3800m-8Ar (Art_10)	R16E-1000m-9Ar (Art_12)	ICE04-1000m-9Ar (Art_13)	N02-500m-8Ar (Art_16)	Red_Sea Station 169 500m	Red_Sea Station 22 500m	Red_Sea Station 149 500m	Red_Sea Station 192 500m	TARA_037_MES_0.22-1.6	TARA_038_MES_0.22-1.6	TARA_039_MES_0.22-1.6	TARA_056_MES_0.22-3	TARA_064_MES_0.22-3	TARA_065_MES_0.22-3	TARA_068_MES_0.22-3	TARA_070_MES_0.22-3	TARA_072_MES_0.22-3	TARA_076_MES_0.22-3	TARA_078_MES_0.22-3	TARA_085_MES_0.22-3	TARA_098_MES_0.22-3	TARA_100_MES_0.22-3	TARA_102_MES_0.22-3	TARA_109_MES_0.22-3	TARA_110_MES_0.22-3
	REGION	Antartic	Antartic	Antartic	Antartic	Antartic	Arctic	AO	AO	PO	PO	PO	PO	PO	PO	PO	PO	PON	PON	PON	Arctic	MED	Arctic	Arctic	Arctic	Arctic	Arctic	Arctic	RS	RS	RS	RS	ION	ION	ION	IOS	IOS	IOS	ASE	ASE	ASW	ASW	ASW	SOC	PSE	PSE	PSE	PSE	PSE
	Depth (m)	1000	3500	1000	3000	3500	3300	499.6	1055.2	1000	1000	1012	1008	5100	5095	4580	5601	500	770	1000	1000	1000	1000	3800	3800	1000	1000	500	500	500	500	500	600	340	270	1000	1000	850	700	800	800	800	800	790	488	177	480	380	380
	Metagenome ID	SRR10912859	SRR10912857	SRR10912877	SRR10912875	SRR10912866	SRR10912839	SRR5788215	SRR5788228	SRR5788395	SRR5788272	SRR5788243	SRR5788150	SRR5788420	SRR5788329	SRR5788244	SRR5788153	SRR5002413	SRR5002323	SRR5002360	SRR10912791	SRR5007141	SRR10912820	SRR10912817	SRR10912811	SRR10912887	SRR10912894	SRR10912806	SRR2103026	SRR2103037	SRR2103020	SRR2103033	ERR599031	ERR599167	ERR599172	ERR599112	ERR599021	ERR599034	ERR598947	ERR599044	ERR599048	ERR599000	ERR599124	ERR599008	ERR599071	ERR598946	ERR599055	ERR598971	ERR599020
	Temp (ºC)	NA	NA	NA	NA	NA	NA	NA	NA	NA	NA	NA	NA	NA	NA	NA	NA	7.25	4.54	3.72	NA	NA	NA	NA	NA	NA	NA	NA	21.603	21.571	21.582	21.606	12.066	14.9876	15.6142	6.2402	7.6502	8.4127	7.02675	4.2167	4.67387	4.74959	5.8659	0.45883	8.11313	13.0146	9.19582	11.3158	10.2584
	Salinity (PSU)	NA	NA	NA	NA	NA	NA	NA	NA	NA	NA	NA	NA	NA	NA	NA	NA	34.045	34.301	34.49	NA	NA	NA	NA	NA	NA	NA	NA	40.53	40.533	40.529	40.53	35.6935	36.0213	35.9019	34.8332	34.5791	34.6512	34.4777	34.4439	34.4726	34.3693	34.3629	34.68	34.3626	34.8402	34.6925	34.7998	34.7553
Genomospecies	Oxygen (µmol/L)	NA	NA	NA	NA	NA	NA	159.1	160.4	199.961	207.141	199.1	200.4	200.1	196.6	195.3	198.8	NA	NA	NA	NA	NA	NA	NA	NA	NA	NA	NA	1.407	1.089	0.775	1.387	1.63999	2.36923	2.30302	87.902	193.011	197.972	195.169	161.731	143.196	192.166	214.842	203.839	155.558	0.70843	4.42525	2.51667	1.27395
S20-B6-A-REDSEA-S21-B10																													37.61	31.27	44.82	68.36
S20-B6-B-3300005597-14																																	83.37	65.81	79.55											49.36	22.91	21.15	18.02
S20-B6-C-3300027700-13		13.54		13.54	9.53		8.14														7.59																		15.08				10.18	16.6			14.53
UBA3125-A-3300026262-11																																														21.89
UBA3125-B-UBA3125																																														41	6.09		13.76
UBA3125-C-UBA2127																																	70.13	99.85	129.75
UBA3125-D-3300028177-13
UBA9410-A-3300026092-6								14.86		7.58								19.41				8.26														12.01	41.5	59.92	69.33	13.6	10.58	16.37	36.53		30.7		76.27	43.02	19.71
UBA9410-B-3300026213-8									5.62	15.92	12.82	10.38	22.68						15.93	33.46																9.17	10.81	9.19	10.92	26.28	13.18	17	9.59				12.08
UBA9410-C-3300027839-77		13.59		13.59	23.49		50.57																					9.82																22.31
UBA9410-D-3300000323-4		62.74	22.82	62.74	32.35	33.47								27.34	17.36	31.32	32.68							9.42	7.14																	12.33		67.01
UBA9410-E-3300027847-97		38.54		38.54	23.27		11.84																10.7			9	6.91	6.52											16.4			16.11	20.62	47.82
[truncated: 25 more columns]
